# Supplementary material for: Machine Learning Approach for Analyzing 3-Year Outcomes of Patients with Brain Arteriovenous Malformation (AVM) after Stereotactic Radiosurgery (SRS)
Source: Diagnostics (Basel). 2023 Dec 22;14(1):22. doi: 10.3390/diagnostics14010022 (PMC10871108; doi:10.3390/diagnostics14010022)
Supplement: Supplementary file 1 [file diagnostics-14-00022-s001.zip]

Archive with 1 entries (1 files):
- diagnostics-2771639-supplementary.pdf
